# Supplementary material for: Premature Termination Codon of 1Dy12 Gene Improves Cookie Quality in Ningmai9 Wheat
Source: Front Plant Sci. 2022 May 12;13:835164. doi: 10.3389/fpls.2022.835164 (PMC9134186; doi:10.3389/fpls.2022.835164)
Supplement: Supplementary Table 1 — Values of grain hardness, grain diameter (mm), test weight, grain protein content (%), grain gluten content (%), HMW-GS content (mg g–1), Glu/Gli, and UPP/(UPP + EPP) in the wild type and mutants (md10 and md10). [file Data_Sheet_2.xlsx]

## Sheet: Supplementary table 1
	Grain hardness			Grain diameter (mm)			Testweight (g/L)			Grain protein content (%)			Gluten content (%)			HMW-GS content（mg/g）			Glu/Gli			UPP/(UPP+EPP)
	WT	md10	md11	WT	md10	md11	WT	md10	md11	WT	md10	md11	WT	md10	md11	WT	md10	md11	WT	md10	md11	WT	md10	md11
	40.27	40.17	41.37	2.64	2.75	2.74	831.51	833.12	821.06	12.67	13.26	14.2	23.14	24.26	23.63	2.73871	2.0538	1.98979	1.59647	1.15826	1.15	24.1669	15.0417	14.2987
	39.72	41.66	39.21	2.69	2.59	2.72	821.7	799.07	819.17	13.56	14.29	13.16	25.24	28.83	27.87	2.31782	1.74089	1.95796	1.62108	1.20235	1.19	24.0995	16.6956	15.7349
	39.55	38.85	36.34	2.79	2.6	2.57	806.38	806.43	831.58	15.09	15.23	15.02	28.22	29.11	26.14	2.30034	1.84859	1.7992	1.58234	1.18444	1.17	23.9485	14.344	14.7658
Average	39.8467	40.2267	38.9733	2.70667	2.64667	2.67667	819.863	812.873	823.937	13.7733	14.26	14.1267	25.5333	27.4	25.88	2.45229	1.88109	1.91565	1.59996	1.18168	1.17	24.0716	15.3604	14.9332
STDEV	0.376342	1.40586	2.52334	0.0763763	0.0896289	0.0929157	12.6653	17.9161	6.68644	1.22402	0.985343	0.932166	2.55267	2.72292	2.13192	0.248201	0.15897	0.102096	0.0196014	0.0221758	0.02	0.111798	1.20776	0.732582

## Sheet: Supplementary table 2
	WSRC%			SCSRC%			LSRC%			SUSRC%
	WT	md10	md11	WT	md10	md11	WT	md10	md11	WT	md10	md11
	63.6891	60.2614	56.1643	70.8892	69.0034	67.8424	112.76	92.4098	99.8631	100.513	99.1588	99.7737
	61.8271	58.1268	54.4591	70.9179	73.9129	68.685	118.761	102.291	95.931	101.195	103.719	105.269
	65.5256	60.0432	53.5495	76.4784	71.0448	69.8459	134.045	101.264	99.4256	109.025	102.576	99.3476
Average	63.6806	59.4772	54.7243	72.7618	71.3204	68.7911	121.855	98.6549	98.4066	103.578	101.818	101.464
STDEV	1.84924	1.17449	1.32741	3.21865	2.46635	1.00595	10.9746	5.43279	2.15506	4.72999	2.37274	3.30275

## Sheet: Supplementary table 3
	Peak time (min)			Peak value (%)			Peak width (%)			Right slope (%/min)			TIMEX width(%)			Cookie diameter (cm)
	WT	md10	md11	WT	md10	md11	WT	md10	md11	WT	md10	md11	WT	md10	md11	WT	md10	md11
	1.55	1.14	1.18	54.363	55.083	55.758	24.052	22.674	18.828	-2.9	-2.86	-2.96	4.64322	3.83947	3.35129	8.3	8.48	9.02
	1.78	1.19	1.21	61.758	54.822	49.238	29.551	19.872	22.22	-3.32	-2.98	-3.1	4.49893	3.59366	3.72152	7.76	8.54	8.54
	1.86	1.12	1.27	63.305	50.066	49.356	27.219	22.908	20.04	-2.81	-3.26	-2.85	4.56834	3.30793	3.54464	7.93	9.08	8.66
Average	1.73	1.15	1.22	59.8087	53.3237	51.4507	26.9407	21.818	20.3627	-3.01	-3.03333	-2.97	4.57016	3.58035	3.53915	7.99667	8.7	8.74
STDEV	0.160935	0.0360555	0.0458258	4.7791	2.82424	3.73073	2.76005	1.68934	1.71887	0.272213	0.205264	0.1253	0.0721606	0.266018	0.185175	0.276104	0.330454	0.2498

## Sheet: Supplementary table 4
	Plant height (cm)			Spike number per ha (×104)			Kenel number			TKW (g)			Yield (kg/ha)
	WT	md10	md11	WT	md10	md11	WT	md10	md11	WT	md10	md11	WT	md10	md11
	78.5	79.5	77.5	528	540	556	58	60.5	54	33.2	38.88	36.01	6320	6540	7050
	80.5	80	81.5	580	564	565	59.5	56	62	33.63	32.29	35.88	7520	6810	6140
	83	81.5	82.5	610	585	620	56	61	58.5	38.64	34.49	33.35	5880	6960	6370
Average	80.6667	80.3333	80.5	572.667	563	580.333	57.8333	59.1667	58.1667	35.1567	35.22	35.08	6573.33	6770	6520
STDEV	2.25462	1.04083	2.64575	41.489	22.5167	34.6458	1.75594	2.75379	4.0104	3.02431	3.3551	1.49963	848.842	212.838	473.181
