# Supplementary material for: Premature Termination Codon of 1Dy12 Gene Improves Cookie Quality in Ningmai9 Wheat
Source: Front Plant Sci. 2022 May 12;13:835164. doi: 10.3389/fpls.2022.835164 (PMC9134186; doi:10.3389/fpls.2022.835164)
Supplement: Supplementary File 1 — Sequence of DNA and deduced amino acid sequence of 1Dy12 in Ningmai9. [file Data_Sheet_1.FASTA]

>1Dy12 DNA sequence of Ningmai9
ATGGCTAAGCGGCTGGTCCTCTTTGCGGCAGTAGTCATCGCCCTCGTGGCTCTCACCACCGCTGAAGGTGAGGCCTCTAGGCAACTACAGTGTGAGCGCGAGCTCCAGGAGAGCTCGCTTGAGGCATGCCGGCAGGTCGTGGACCAACAGTTGGCCGGTCGGCTGCCATGGAGCACGGGGCTCCAGATGCGATGCTGCCAGCAGCTCCGAGATGTTAGCGCCAAGTGCCGCTCTGTCGCCGTCAGCCAAGTCGCAAGACAATATGAGCAAACTGTGGTGCCGCCCAAGGGCGGATCCTTCTACCCTGGTGAGACCACGCCACTGCAGCAACTCCAACAAGGAATATTTTGGGGAACATCTTCACAAACAGTACAAGGGTATTACCCAAGCGTAACTTCTCCTCGGCAGGGGTCATATTATCCAGGCCAAGCTTCTCCACAACAGCCAGGACAAGGGCAACAGCCTGGCAAATGGCAAGAACCAGGACAAGGGCAACAATGGTACTACCCAACTTCTCTGCAGCAGCCAGGACAAGGGCAACAGATAGGAAAAGGGAAACAAGGGTACTACCCAACTTCTCTGCAGCAACCAGGACAAGGGCAACAAATAGGACAAGGGCAACAAGGGTACTACCCAACTTCTCCGCAGCACACAGGACAAAGGCAACAACCAGTACAAGGGCAACAAATAGGACAAGGGCAACAACCAGAACAAGGGCAACAACCAGGACAATGGCAACAAGGGTACTATCCAACTTCTCCACAGCAGCTAGGACAAGGGCAACAACCAGGACAATGGCAACAATCAGGACAAGGGCAACAAGGGCACTACCCAACTTCTCTACAACAGCCAGGACAAGGGCAACAAGGGCATTACCTAGCTTCTCAGCAGCAGCCAGCACAAGGGCAACAAGGGCACTACCCAGCTTCTCAGCAGCAGCCAGGACAAGGGCAACAAGGGCACTACCCAGCTTCTCAGCAGCAGCCAGGACAAGGGCAACAAGGGCACTACCCAGCTTCTCAGCAAGAGCCAGGACAAGGGCAACAAGGGCAAATCCCAGCTTCTCAGCAGCAGCCAGGACAAGGGCAACAAGGGCACTACCCAGCTTCTCTGCAGCAACCAGGACAACAAGGGCATTACCCAACTTCTCTACAGCAGCTAGGACAAGGGCAACAAATAGGACAGCCAGGACAAAAGCAACAACCAGGACAAGGGCAACAAACAGGACAAGGGCAACAGCCAGAACAAGAGCAACAACCAGGACAAGGGCAACAAGGATACTATCCAACTTCTCTGCAGCAGCCAGGACAAGGACAACAGCAAGGACAAGGGCAACAAGGGTACTACCCAACTTCTCTCCAGCAGCCAGGACAAGGGCAACAAGGGCACTACCCAGCTTCTCTGCAGCAGCCAGGACAAGGACAGCCAGGACAAAGGCAACAACCAGGACAAGGGCAACATCCAGAACAAGGGCAACAACCAGGACAAGGGCAACAAGGGTACTATCCAACTTCTCCACAGCAGCCAGGACAAGGGCAACAACTAGGACAAGGGCAACAAGGGTACTACCCAACTTCTCCGCAGCAGCCAGGACAAGGGCAACAACCAGGACAAGGGCAACAAGGGCACTGCCCAATGTCCCCGCAGCAGACAGGACAAGCGCAACAACTAGGACAAGGCCAACAAATAGGACAAGTGCAACAACCAGGACAAGGGCAACAAGGGTACTACCCAACTTCTCTGCAGCAGCCTGGACAAGGGCAACAGTCAGGACAAGGGCAACAGTCAGGACAAGGACACCAACCAGGACAAGGGCAGCAATCAGGACAAGAGAAACAAGGCTACGACAGCCCATACCATGTTAGCGCAGAGCAGCAAGCGGCCAGCCCAATGGTGGCAAAGGCGCAGCAGCCCGCGACACAGCTGCCGACAGTGTGTCGGATGGAGGGGGGCGACGCATTGTCGGCTAGCCAGTGATAG
>1Dy12 amino acid sequence of Ningmai9
MAKRLVLFAAVVIALVALTTAEGEASRQLQCERELQESSLEACRQVVDQQLAGRLPWSTGLQMRCCQQLRDVSAKCRSVAVSQVARQYEQTVVPPKGGSFYPGETTPLQQLQQGIFWGTSSQTVQGYYPSVTSPRQGSYYPGQASPQQPGQGQQPGKWQEPGQGQQWYYPTSLQQPGQGQQIGKGKQGYYPTSLQQPGQGQQIGQGQQGYYPTSPQHTGQRQQPVQGQQIGQGQQPEQGQQPGQWQQGYYPTSPQQLGQGQQPGQWQQSGQGQQGHYPTSLQQPGQGQQGHYLASQQQPAQGQQGHYPASQQQPGQGQQGHYPASQQQPGQGQQGHYPASQQEPGQGQQGQIPASQQQPGQGQQGHYPASLQQPGQQGHYPTSLQQLGQGQQIGQPGQKQQPGQGQQTGQGQQPEQEQQPGQGQQGYYPTSLQQPGQGQQQGQGQQGYYPTSLQQPGQGQQGHYPASLQQPGQGQPGQRQQPGQGQHPEQGQQPGQGQQGYYPTSPQQPGQGQQLGQGQQGYYPTSPQQPGQGQQPGQGQQGHCPMSPQQTGQAQQLGQGQQIGQVQQPGQGQQGYYPTSLQQPGQGQQSGQGQQSGQGHQPGQGQQSGQEKQGYDSPYHVSAEQQAASPMVAKAQQPATQLPTVCRMEGGDALSASQ
